# Supplementary material for: Selected ethno-medicinal plants from Kenya with in vitro activity against major African livestock pathogens belonging to the “Mycoplasma mycoides cluster”
Source: J Ethnopharmacol. 2016 Nov 4;192:524–34. doi: 10.1016/j.jep.2016.09.034 (PMC5081062; doi:10.1016/j.jep.2016.09.034)
Supplement: Supplementary file 5 — Supplementary material. Results of antimycoplasmal activity tests of all 152 extracts against five strains of Mmc, five strains of Mmm and one Mcc. [file mmc5.xlsx]

## Sheet: Sheet1
Plants	Plant parts	Solvent of extraction	Strians
			Mmc					Mmm					MCC
			Y-Goat	95010	G1313.94	M 18	G1255/94	Afadé	Gladysdale	B 237	PG1	V5	6443-90
Acacia xenthophloea	Stem bark	Dichloromethane/methanol	-	+	+	+	-	+	+	+	+	+	+
Acacia xenthophloea	Stem bark	Methanol	-	+	+	+	-	+	+	+	+	+	+
Acacia xenthophloea	Stem bark	Ethanol	-	-	-	+	-	-	+	+	+	+	+
Acacia xenthophloea	Stem bark	Water	-	-	-	-	-	-	-	-	-	-	-
Acacia xenthophloea	Roots	Dichloromethane/methanol	-	-	-	+	-	-	+	+	+	+	+
Acacia xenthophloea	Roots	Methanol	-	-	-	+	-	+	+	+	-	+	+
Acacia xenthophloea	Roots	Ethanol	-	-	-	-	-	+	+	+	+	+	+
Acacia xenthophloea	Roots	Water	-	-	-	-	-	-	-	-	-	-	-
Warbugia ugandensis	Stem bark	Dichloromethane/methanol	-	-	-	-	-	+	+	+	-	-	+
Warbugia ugandensis	Stem bark	Methanol	-	-	-	-	-	-	-	+	+	+	+
Warbugia ugandensis	Stem bark	Ethanol	-	-	-	-	-	-	+	+	+	+	+
Warbugia ugandensis	Stem bark	Water	-	-	-	-	-	-	-	-	-	-	-
Warbugia ugandensis	Roots	Dichloromethane/methanol	-	-	-	-	-	+	+	+	-	-	+
Warbugia ugandensis	Roots	Methanol	-	-	-	-	-	-	+	+	+	-	+
Warbugia ugandensis	Roots	Ethanol	-	-	-	-	-	+	+	+	-	+	+
Warbugia ugandensis	Roots	Water	-	-	-	-	-	-	-	-	-	-	-
Olea europeae	Stem bark	Dichloromethane/methanol	-	-	-	+	-	+	-	+	+	+	+
Olea europeae	Stem bark	Methanol	+	-	-	+	-	+	+	+	+	+	+
Olea europeae	Stem bark	Ethanol	-	-	-	-	-	+	+	+	+	+	+
Olea europeae	Stem bark	Water	-	-	-	-	-	-	-	-	-	-	-
Olea europeae	Roots	Dichloromethane/methanol	-	-	-	-	-	-	-	+	-	-	+
Olea europeae	Roots	Methanol	-	-	-	-	-	+	+	+	+	+	+
Olea europeae	Roots	Ethanol	-	-	-	-	-	+	-	+	-	+	+
Olea europeae	Roots	Water	-	-	-	-	-	-	-	-	-	-	-
Mormodia foetida	Whole plant	Dichloromethane/methanol	-	-	-	-	-	-	-	-	-	-	-
Mormodia foetida	Whole plant	Methanol	-	-	-	-	-	-	-	-	-	-	-
Mormodia foetida	Whole plant	Ethanol	-	-	-	-	-	-	-	-	-	-	-
Mormodia foetida	Whole plant	Water	-	-	-	-	-	-	-	-	-	-	-
Solanum incanum	Stem bark	Dichloromethane/methanol	-	-	-	-	-	-	-	-	-	+	+
Solanum incanum	Stem bark	Methanol	-	-	-	-	-	-	-	+	-	+	+
Solanum incanum	Stem bark	Ethanol	-	-	-	-	-	-	+	-	-	+	+
Solanum incanum	Stem bark	Water	-	-	-	-	-	-	-	-	-	-	-
Solanum incanum	Leaves	Dichloromethane/methanol	-	-	-	-	-	-	-	-	-	-
Solanum incanum	Leaes	Methanol	-	-	-	-	-	+	+	-	-	+	+
Solanum incanum	Leaves	Ethanol	-	-	-	+	-	+	+	-	+	+	+
Solanum incanum	Leaves	Water	-	-	-	-	-	-	-	-	-	-	-
Rhus vulgaris	Stem bark	Dichloromethane/methanol	-	-	-	-	-	-	+	+	+	-	-
Rhus vulgaris	Stem bark	Methanol	-	-	-	-	-	-	-	+	-	-	-
Rhus vulgaris	Stem bark	Ethanol	-	-	-	-	-	-	+	+	-	-	-
Rhus vulgaris	Stem bark	Water	-	-	-	-	-	-	-	-	-	-	-
Rhus vulgaris	Leaves	Dichloromethane/methanol	-	-	-	-	-	-	-	-	-	-	-
Rhus vulgaris	Leaves	Methanol	-	-	-	-	-	-	-	+	+	+	-
Rhus vulgaris	Leaves	Ethanol	-	-	-	-	-	+	-	+	-	+	-
Rhus vulgaris	Leaves	Water	-	-	-	-	-	-	-	-	-	-	-
Albizia coriaria	Stem bark	Dichloromethane/methanol	+	+	+	+	+	+	+	+	+	+	+
Albizia coriaria	Stem bark	Methanol	+	+	+	+	+	+	+	+	+	+	+
Albizia coriaria	Stem bark	Ethanol	+	+	+	+	+	+	+	+	+	+	+
Albizia coriaria	Stem bark	Water	-	-	-	-	-	-	+	+	+	+	-
Albizia coriaria	Leaves	Dichloromethane/methanol	-	-	-	-	-	-	-	-	-	-	-
Albizia coriaria	Leaves	Methanol	-	-	-	-	-	-	-	-	-	-	-
Albizia coriaria	Leaves	Ethanol	-	-	-	-	-	-	-	-	-	-	-
Albizia coriaria	Leaves	Water	-	-	-	-	-	-	-	-	-	-	-
Solanum aculeastrum	Stem	Dichloromethane/methanol	-	-	-	-	-	+	-	+	+	+	-
Solanum aculeastrum	Stem	Methanol	-	-	-	-	-	+	-	+	+	+	-
Solanum aculeastrum	Stem	Ethanol	-	-	-	-	-	+	+	+	+	+	-
Solanum aculeastrum	Stem	Water	-	-	-	-	-	-	-	-	-	-	-
Solanum aculeastrum	Berries	Dichloromethane/methanol	+	+	+	+	+	+	+	+	+	+	+
Solanum aculeastrum	Berries	Methanol	+	+	+	+	+	+	+	+	+	+	+
Solanum aculeastrum	Berries	Ethanol	+	+	+	+	+	+	+	+	+	+	+
Solanum aculeastrum	Berries	Water	-	-	-	-	-	+	+	+	+	+
Solanum aculeastrum	Leaves	Dichloromethane/methanol	-	-	-	-	-	-	+	+	+	+	-
Solanum aculeastrum	Leaves	Methanol	-	-	-	-	-	-	-	+	+	+	-
Solanum aculeastrum	Leaves	Ethanol	-	-	-	-	-	-	+	+	+	+	-
Solanum aculeastrum	Leaves	Water	-	-	-	-	-	-	-	+	+	+	-
Carissa spinarum	Stem bark	Dichloromethane/methanol	-	-	-	-	-	+	+	+	-	-	-
Carissa spinarum	Stem bark	Methanol	-	-	-	-	-	+	+	+	-	-	-
Carissa spinarum	Stem bark	Ethanol	-	-	-	+	-	+	-	+	-	-	-
Carissa spinarum	Stem bark	Water	-	-	-	-	-	+	-	-	-	-	-
Carissa spinarum	Leaves	Dichloromethane/methanol	-	-	-	-	-	+	-	+	-	-	-
Carissa spinarum	Leaves	Methanol	-	-	-	-	-	-	-	-	-	-	-
Carissa spinarum	Leaves	Ethanol	-	-	-	-	-	+	-	+	-	-	-
Carissa spinarum	Leaves	Water	-	-	-	-	-	+	-	+	-	-	-
Gutenbergia cordifolia	Leaves	Dichloromethane/methanol	-	-	-	-	-	-	+	+	-	-	-
Gutenbergia cordifolia	Leaves	Methanol	-	-	-	-	-	-	-	-	-	-	-
Gutenbergia cordifolia	Leaves	Ethanol	-	-	-	-	-	-	-	+	-	-	-
Gutenbergia cordifolia	Leaves	Water	-	-	-	-	-	-	-	-	-	-	-
Gutenbergia cordifolia	Roots	Dichloromethane/methanol	-	-	-	+	-	-	+	+	+	-	+
Gutenbergia cordifolia	Roots	Methanol	-	-	-	-	-	-	+	+	-	-	-
Gutenbergia cordifolia	Roots	Ethanol	-	-	-	+	-	-	+	+	-	-	-
Gutenbergia cordifolia	Roots	Water	-	-	-	-	-	-	-	-	-	-	-
Tithonia diversifolia	Stem bark	Dichloromethane/methanol	-	-	-	-	-	-	+	+	-	-	-
Tithonia diversifolia	Stem bark	Methanol	-	-	-	-	-	-	-	-	-	-	-
Tithonia diversifolia	Stem bark	Ethanol	-	-	-	+	-	-	-	-	-	-	-
Tithonia diversifolia	Stem bark	Water	-	-	-	-	-	-	-	-	-	+	-
Tithonia diversifolia	Leaves	Dichloromethane/methanol	-	-	-	+	-	+	+	+	+	-	+
Tithonia diversifolia	Leaves	Methanol	-	-	-	+	-	+	-	+	-	-	+
Tithonia diversifolia	Leaves	Ethanol	-	-	-	+	-	+	-	+	-	+	-
Tithonia diversifolia	Leaves	Water	-	-	-	-	-	+	-	+	-	-	-
Toddalia asiatica	Stem	Dichloromethane/methanol	-	-	-	+	-	-	+	+	+	-	-
Toddalia asiatica	Stem	Methanol	-	-	-	-	-	-	-	+	-	-	-
Toddalia asiatica	Stem	Ethanol	-	-	-	-	-	-	+	+	-	-	+
Toddalia asiatica	Stem	Water	-	-	-	-	-	-	-	-	-	-	-
Toddalia asiatica	Leaves	Dichloromethane/methanol	-	-	-	-	-	-	-	-	-	-	-
Toddalia asiatica	Leaves	Methanol	-	-	-	-	-	-	-	+	-	-	-
Toddalia asiatica	Leaves	Ethanol	-	-	+	-	-	-	-	-	-	-	-
Toddalia asiatica	Leaves	Water	-	-	+	-	-	-	-	-	-	-	-
Fuerstia africana	Whole plant	Dichloromethane/methanol	+	-	-	+	-	+	+	+	+	+	-
Fuerstia africana	Whole plant	Methanol	-	-	-	+	-	+	+	+	+	+	+
Fuerstia africana	Whole plant	Ethanol	-	-	-	+	-	-	+	+	+	-	-
Fuerstia africana	Whole plant	Water	-	-	-	-	-	-	-	-	-	-	-
Lantana trifolia	Whole plant	Dichloromethane/methanol	-	-	-	+	-	+	+	+	+	+	+
Lantana trifolia	Whole plant	Methanol	-	-	-	+	-	-	+	+	-	-	+
Lantana trifolia	Whole plant	Ethanol	-	-	+	+	-	-	+	-	+	-	+
Lantana trifolia	Whole plant	Water	-	-	-	-	-	-	-	-	-	-	-
Garcinia buchananii	Stem bark	Dichloromethane/methanol	-	-	+	+	-	+	-	+	-	-	+
Garcinia buchananii	Stem bark	methanol	-	-	-	-	-	-	-	-	-	-	-
Garcinia buchanaii	Stem bark	Ethanol	-	-	-	+	-	+	+	+	-	-	+
Garcinia buchanaii	Stem bark	Water	+	-	-	-	-	-	-	+	-	-	-
Garcinia buchanaii	Leaves	Dichloromethane/methanol	-	-	-	-	-	+	-	-	-	-	-
Garcinia buchanaii	Leaves	Methanol	-	-	-	-	-	+	-	+	-	-	-
Garcinia buchanaii	Leaves	Ethanol	-	-	+	+	-	+	-	+	+	-	-
Garcinia buchanaii	Leaves	Water	-	-	-	-	-	-	-	-	-	-	-
Tylosema fassoglensis	Stem	Dichloromethane/methanol	-	-	+	+	-	+	+	+	+	-	+
Tylosema fassoglensis	Stem	Methanol	-	-	-	+	-	+	+	+	+	-	+
Tylosema fassoglensis	Stem	Ethanol	-	-	-	+	-	+	-	+	-	-	-
Tylosema fassoglensis	Stem	Water	-	-	+	+	-	+	+	+	+	-	-
Tylosema fassoglensis	Leaves	Dichloromethane/methanol	-	-	-	+	-	+	+	+	+	+	+
Tylosema fassoglensis	Leaves	Methanol	-	-	-	+	-	+	+	+	+	+	+
Tylosema fassoglensis	Leaves	Ethanol	-	-	-	+	-	+	+	+	+	+	+
Tylosema fassoglensis	Leaves	Watter	-	-	-	-	-	+	+	+	-	-	-
Ziziphus abyssinica	Stem	Dichloromethane/methanol	-	-	-	+	-	+	-	-	-	-	-
Ziziphus abyssinica	Stem bark	Methanol	-	-	-	-	-	-	-	-	-	-	-
Ziziphus abyssinica	Stem bark	Ethanol	-	-	-	-	-	-	-	+	-	-	-
Ziziphus abyssinica	Stem bark	Water	-	-	-	-	-	-	-	-	-	-	-
Ziziphus abyssinica	Leaves	Dichloromethane/methanol	-	-	-	-	-	-	-	-	-	-	-
Ziziphus abyssinica	Leaves	Methanol	-	-	-	-	-	-	-	+	-	-	-
Ziziphus abyssinica	Leaves	Ethanol	-	-	-	+	-	+	-	+	-	-	+
Ziyiphus abyssinica	Leaves	Water	-	-	+	-	-	-	-	-	-	-	+
Ekebergia capensis	Stem bark	Dichloromethane/methanol	+	+	+	+	+	+	+	+	+	+	+
Ekebergia capensis	Stem bark	Methanol	-	+	+	+	+	+	+	+	+	+	+
Ekebergia capensis	Stem bark	Ethanol	+	-	-	+	-	+	+	+	+	+	+
Ekebergia capensis	Stem bark	Water	+	-	-	+	-	+	-	+	-	-	-
Ekebergia capensis	Leaves	Dichloromethane/methanol	-	-	-	+	-	+	+	+	+	+	+
Ekebergia capensis	Leaves	Methanol	-	-	-	+	-	+	-	+	+	-	+
Ekebergia capensis	Leaves	Ethanol	-	-	-	-	-	+	+	+	+	+	-
Ekebergia capensis	Leaves	Water	-	-	-	-	-	+	-	+	-	-	-
Piliostigma thonningii	Stem bark	Dichloromethane/methanol	+	+	+	+	+	+	+	+	+	+	+
Piliostigma thonningii	Stem bark	Methanol	+	+	+	+	+	+	+	+	+	+	+
Piliostigma thonningii	Stem bark	Ethanol	-	-	-	-	-	-	-	-	-	-	-
Piliostigma thonningii	Stem bark	Water	-	-	+	-	-	+	-	+	+	+	-
Piliostigma thonningii	Leaves	Dichloromethane/methanol	-	-	-	-	-	+	-	+	+	-	+
Piliostigma thonningii	Leaves	Methanol	-	-	-	-	-	+	-	+	+	-	+
Piliostigma thonningii	Leaves	Ethanol	+	-	-	-	-	+	-	+	+	-	-
Piliostigma thonningii	Leaves	Water	-	-	-	-	-	-	+	+	+	-	-
Euclea divinorum	Stem	Dichloromethane/methanol	-	-	-	-	-	-	-	-	-	-	-
Euclea divinorum	Stem	Methanol	-	-	-	-	-	-	-	-	-	-	-
Euclea divinorum	Stem	Ethanol	+	+	+	+	+	+	+	+	+	+	+
Euclea divinorum	Stem	Water	-	-	-	-	-	+	-	+	-	-	-
Euclea divinorum	Leaves	Dichloromethane/methanol	-	-	-	+	-	+	-	-	-	-	+
Euclea divinorum	Leaves	Methanol	-	-	-	+	-	+	-	+	-	-	+
Euclea divinorum	Leaves	Ethanol	-	-	-	+	-	+	-	+	-	-	-
Euclea divinarum	Leaves	Water	+	-	+	-	-	-	-	-	-	-	-
